# Supplementary material for: Evaluation of the Efficacy of Immune and Inflammatory Markers in the Diagnosis of Lacrimal-Gland Benign Lymphoepithelial Lesion
Source: Curr Issues Mol Biol. 2023 Mar 1;45(3):2013–20. doi: 10.3390/cimb45030129 (PMC10047269; doi:10.3390/cimb45030129)
Supplement: Supplementary file 1 [file cimb-45-00129-s001.zip]

Archive with 2 entries (2 files):
- patient information.xlsx
- supplement material.pdf
